# Supplementary material for: Modified Clover Technique Using Automated Suture Placement and Securing Technology in a Passive Beating Heart Model
Source: Bioengineering (Basel). 2024 Jun 29;11(7):666. doi: 10.3390/bioengineering11070666 (PMC11273994; doi:10.3390/bioengineering11070666)
Supplement: Supplementary file 1 [file bioengineering-11-00666-s001.zip]

Archive with 3 entries (3 files):
- bioengineering-3061823-supplementary-Figure S1.tif
- bioengineering-3061823-supplementary-Video_S1.mp4
- bioengineering-3061823-supplementary-Video_S2.mp4
